# Supplementary material for: Purinergic P2Y2 and P2X4 Receptors Are Involved in the Epithelial-Mesenchymal Transition and Metastatic Potential of Gastric Cancer Derived Cell Lines
Source: Pharmaceutics. 2021 Aug 11;13(8):1234. doi: 10.3390/pharmaceutics13081234 (PMC8398939; doi:10.3390/pharmaceutics13081234)
Supplement: Supplementary file 1 [file pharmaceutics-13-01234-s001.zip]

Archive with 1 entries (1 files):
- pharmaceutics-1312793-supplementary.pdf
